# Supplementary material for: Order in Chaos: Lesser-Conserved and Repeat Structures in Dehydrins
Source: Biomolecules. 2025 Jan 16;15(1):137. doi: 10.3390/biom15010137 (PMC11763121; doi:10.3390/biom15010137)
Supplement: Supplementary file 1 [file biomolecules-15-00137-s001.zip]

Archive with 5 entries (5 files):
- S1 Dhn decoder and input files.zip
- S2 Dhns in reference genomes.pdf
- S3 DhnDB2024.xlsx
- S4 Example sequences.pdf
- S5 Tables and figures.pdf
